# Supplementary material for: A Multi-Level Analysis of Individual and Neighborhood Factors Associated with Patient Portal Use among Adult Emergency Department Patients with Multimorbidity
Source: Int J Environ Res Public Health. 2023 Jan 10;20(2):1231. doi: 10.3390/ijerph20021231 (PMC9859180; doi:10.3390/ijerph20021231)
Supplement: Supplementary file 1 [file ijerph-20-01231-s001.zip]

Archive with 1 entries (1 files):
- ijerph-2058370-supplementary.pdf
